# Supplementary material for: Acupuncture Treatment Reverses Retinal Gene Expression Induced by Optic Nerve Injury via RNA Sequencing Analysis
Source: Front Integr Neurosci. 2019 Oct 16;13:59. doi: 10.3389/fnint.2019.00059 (PMC6808026; doi:10.3389/fnint.2019.00059)
Supplement: Supplementary file 1 [file Table_1.xlsx]

## Sheet: Sheet1
Supplementary Table S1	Values of differential expressed genes (DEGs) and reversal percentage of DEG expression after acupuncture at GB20, BL1 and GV16
		Average FPKM						Differential expression(∆FPKM)					Reversal percentage (ONC_X-ONC)/(ONC-WT)*100%
Gene ID	gene_name	WT	ONC	ONC_J	ONC_F	ONC_S		ONC-WT	ONC_J-ONC	ONC_F-ONC	ONC_S-ONC		ONC_J	ONC_F	ONC_S
ENSMUSG00000061911	Myt1l	4.43986	3.71158	3.66318	3.68027	3.75323		-0.728289	-0.0483923	-0.031309	0.0416592		0.0664465	0.0429898	-0.0572015
ENSMUSG00000048385	Scrt1	23.2068	17.4236	17.735	18.5595	18.9102		-5.78314	0.311309	1.13582	1.48659		-0.0538303	-0.196402	-0.257055
ENSMUSG00000000078	Klf6	4.71292	6.47886	6.06524	5.65484	6.89275		1.76595	-0.413624	-0.824021	0.413886		-0.234222	-0.466617	0.234371
ENSMUSG00000033730	Egr3	0.274647	0.662992	0.543657	0.431641	0.752172		0.388345	-0.119334	-0.231351	0.0891801		-0.30729	-0.595736	0.229641
ENSMUSG00000032368	Zic1	1.87095	1.15529	1.41039	1.104	0.809544		-0.715656	0.255094	-0.0512882	-0.345749		-0.356448	0.0716659	0.483121
ENSMUSG00000022508	Bcl6	2.79385	3.84567	3.75879	3.85605	3.63867		1.05183	-0.086885	0.0103791	-0.207006		-0.0826038	0.00986769	-0.196806
ENSMUSG00000022010	Tsc22d1	26.6853	23.3383	24.6889	23.883	22.273		-3.34706	1.35065	0.54468	-1.06524		-0.403535	-0.162734	0.318263
ENSMUSG00000026628	Atf3	2.10204	14.145	19.9592	17.0696	23.5159		12.043	5.81421	2.92454	9.3709		0.482789	0.242842	0.778122
ENSMUSG00000038539	Atf5	7.27498	16.5855	16.4804	16.2275	18.8746		9.31056	-0.105155	-0.35804	2.28904		-0.0112941	-0.0384553	0.245854
ENSMUSG00000025408	Ddit3	21.5018	39.2996	40.1437	38.9189	48.0409		17.7977	0.844123	-0.38073	8.74136		0.0474286	-0.021392	0.49115
ENSMUSG00000052684	Jun	14.2852	22.4601	25.4681	23.7547	24.0198		8.17493	3.00801	1.29458	1.55974		0.367956	0.15836	0.190796
ENSMUSG00000029135	Fosl2	0.655463	1.18201	1.05275	0.902544	1.46101		0.526547	-0.129258	-0.279467	0.279005		-0.245483	-0.530754	0.529876
ENSMUSG00000053007	Creb5	0.0888772	0.200317	0.243759	0.185457	0.285591		0.11144	0.0434414	-0.0148598	0.085274		0.389819	-0.133343	0.765201
ENSMUSG00000042406	Atf4	91.0958	104.237	122.897	115.762	142.549		13.1413	18.6596	11.5248	38.312		1.41992	0.876992	2.91539
ENSMUSG00000002249	Tead3	7.11614	9.26529	9.88789	8.75429	8.8657		2.14915	0.622603	-0.510999	-0.399585		0.289698	-0.237768	-0.185927
ENSMUSG00000031965	Tbx20	0.185872	0.0665426	0.0678291	0.0876009	0.0935673		-0.119329	0.00128654	0.0210583	0.0270247		-0.0107814	-0.176472	-0.226472
ENSMUSG00000032446	Eomes	1.94214	1.21943	1.32442	1.52188	1.47442		-0.722706	0.104991	0.302449	0.254987		-0.145275	-0.418495	-0.352823
ENSMUSG00000031688	Pou4f2	3.64164	0.986172	0.943813	1.23234	0.631447		-2.65547	-0.0423593	0.246167	-0.354725		0.0159517	-0.0927019	0.133583
ENSMUSG00000048349	Pou4f1	6.70536	3.56134	3.42334	3.63031	3.21605		-3.14401	-0.137999	0.0689664	-0.345295		0.0438926	-0.0219358	0.109826
ENSMUSG00000009734	Pou6f2	1.37286	0.764093	0.878796	0.867995	0.869147		-0.608763	0.114703	0.103901	0.105053		-0.18842	-0.170676	-0.172569
ENSMUSG00000021604	Irx4	2.4436	0.475374	0.511136	0.766431	0.421212		-1.96823	0.0357619	0.291057	-0.0541618		-0.0181696	-0.147878	0.027518
ENSMUSG00000032318	Isl2	3.03997	1.09835	1.08804	1.40513	0.842647		-1.94162	-0.0103122	0.306776	-0.255705		0.00531112	-0.158	0.131697
ENSMUSG00000001504	Irx2	1.17481	0.413188	0.411768	0.454574	0.308282		-0.761619	-0.00141981	0.0413857	-0.104907		0.0018642	-0.0543391	0.137742
ENSMUSG00000031738	Irx6	4.79506	3.26099	2.88115	3.08369	3.18856		-1.53408	-0.379834	-0.177297	-0.0724248		0.247598	0.115573	0.0472107
ENSMUSG00000038805	Six3	19.4366	16.4895	16.3084	16.7927	16.6062		-2.9471	-0.181086	0.303234	0.116697		0.0614456	-0.102892	-0.0395972
ENSMUSG00000001103	Sebox	38.3838	32.3628	33.0068	34.8114	28.1583		-6.02098	0.643961	2.4486	-4.20452		-0.106953	-0.406678	0.698312
ENSMUSG00000063632	Sox11	0.32601	2.06817	2.13175	1.91322	2.58929		1.74216	0.0635778	-0.154951	0.521123		0.0364936	-0.0889417	0.299124
ENSMUSG00000057098	Ebf1	2.50571	1.92343	2.3031	2.09701	2.17975		-0.582287	0.37967	0.173585	0.256323		-0.652033	-0.29811	-0.4402
ENSMUSG00000056501	Cebpb	1.34711	2.95179	3.31953	2.78967	3.36311		1.60468	0.367737	-0.162123	0.411316		0.229165	-0.101031	0.256322
ENSMUSG00000030103	Bhlhe40	10.9946	13.5873	11.8431	11.8783	11.9374		2.59265	-1.74416	-1.70902	-1.6499		-0.672732	-0.659176	-0.636375
ENSMUSG00000037447	Arid5a	0.72745	1.9826	1.78809	1.50646	1.65543		1.25515	-0.194514	-0.47614	-0.327168		-0.154972	-0.379349	-0.26066
ENSMUSG00000087006	Gm13889	14.7305	56.6219	62.1573	58.9601	73.1715		41.8914	5.53536	2.33819	16.5496		0.132136	0.0558155	0.39506
ENSMUSG00000026247	Ecel1	0.0938918	9.44426	9.10865	8.1488	12.7698		9.35037	-0.335611	-1.29546	3.32552		-0.0358928	-0.138547	0.355656
ENSMUSG00000023905	Tnfrsf12a	2.63102	14.1202	15.7816	12.6998	15.2804		11.4892	1.66136	-1.42039	1.1602		0.144602	-0.123629	0.100982
ENSMUSG00000023064	Sncg	83.6606	31.1841	34.1742	37.3929	29.5773		-52.4764	2.9901	6.2088	-1.60686		-0.0569799	-0.118316	0.0306206
ENSMUSG00000031491	Chrna6	31.2195	12.5266	11.9052	14.9811	11.6912		-18.6929	-0.621467	2.45449	-0.835396		0.0332462	-0.131306	0.0446907
ENSMUSG00000032802	Srxn1	19.9354	41.3379	44.1877	41.4069	51.4952		21.4025	2.84982	0.0689872	10.1573		0.133153	0.00322333	0.474585
ENSMUSG00000027313	Chac1	0.894084	9.07243	9.60961	8.45617	9.07458		8.17834	0.53718	-0.61626	0.00215161		0.0656833	-0.0753527	0.000263086
ENSMUSG00000049723	Mmp12	0.0311397	2.32102	2.46351	2.05698	2.8575		2.28988	0.142485	-0.264041	0.536483		0.0622239	-0.115307	0.234284
ENSMUSG00000003657	Calb2	142.627	87.3664	88.1426	96.4194	89.1492		-55.2609	0.776272	9.05305	1.78285		-0.0140474	-0.163824	-0.0322624
ENSMUSG00000046607	Hrk	0.354878	2.32169	2.29076	1.82702	2.46236		1.96681	-0.030923	-0.494667	0.140676		-0.0157224	-0.251508	0.0715248
ENSMUSG00000022044	Stmn4	11.9483	28.6803	33.1123	30.0741	25.2551		16.732	4.43195	1.39377	-3.42518		0.264878	0.0832993	-0.204708
ENSMUSG00000046275	Tusc5	8.41415	2.68969	2.56039	3.55458	2.95538		-5.72446	-0.129302	0.864891	0.265694		0.0225876	-0.151087	-0.0464138
ENSMUSG00000014846	Tppp3	36.8695	13.4678	14.0665	16.0363	13.9842		-23.4017	0.598644	2.56851	0.51639		-0.0255812	-0.109757	-0.0220663
ENSMUSG00000062380	Tubb3	52.7253	27.1942	30.1989	32.7818	32.1534		-25.531	3.00469	5.58754	4.95918		-0.117688	-0.218853	-0.194241
ENSMUSG00000020396	Nefh	20.8241	8.9824	8.08615	9.15855	9.05415		-11.8417	-0.896248	0.176146	0.0717479		0.0756859	-0.0148751	-0.00605893
ENSMUSG00000028926	Cdk14	6.1138	3.73353	3.8617	3.98946	3.99512		-2.38027	0.128178	0.255939	0.261591		-0.0538503	-0.107525	-0.1099
ENSMUSG00000033615	Cplx1	56.4182	35.0813	37.1784	39.1002	33.7552		-21.3369	2.09708	4.01892	-1.32613		-0.0982844	-0.188356	0.0621522
ENSMUSG00000053398	Phgdh	1.74775	7.96096	7.23049	7.8379	9.78337		6.21321	-0.730473	-0.123063	1.82241		-0.117568	-0.0198066	0.293312
ENSMUSG00000022055	Nefl	69.5391	47.3349	48.6395	52.0065	53.262		-22.2043	1.30467	4.67167	5.92718		-0.0587575	-0.210395	-0.266939
ENSMUSG00000023067	Cdkn1a	0.576276	3.5765	4.61708	3.71017	4.2662		3.00023	1.04058	0.133672	0.689701		0.346833	0.0445539	0.229883
ENSMUSG00000030337	Vamp1	10.8336	6.80272	7.08313	7.55465	5.34035		-4.03089	0.280408	0.751927	-1.46236		-0.0695649	-0.186541	0.362789
ENSMUSG00000046480	Scn4b	1.39169	0.13253	0.098926	0.234488	0.115105		-1.25916	-0.0336041	0.101958	-0.0174248		0.0266879	-0.080973	0.0138385
ENSMUSG00000031492	Chrnb3	12.7578	7.26763	6.93663	7.30678	6.31944		-5.4902	-0.330997	0.0391459	-0.948193		0.0602887	-0.00713014	0.172707
ENSMUSG00000031026	Trim66	1.84913	3.74514	3.74559	3.40828	4.37755		1.89601	0.000455964	-0.336856	0.63241		0.000240486	-0.177665	0.333548
ENSMUSG00000064329	Scn1a	8.33073	5.19824	5.51701	5.57614	4.14408		-3.13248	0.318766	0.377892	-1.05416		-0.101761	-0.120637	0.336525
ENSMUSG00000032387	Rbpms2	10.207	4.04899	3.84892	4.06292	3.15126		-6.15799	-0.200065	0.0139351	-0.897729		0.0324887	-0.00226293	0.145783
ENSMUSG00000029752	Asns	8.36038	15.3295	15.7579	15.5196	17.1981		6.96916	0.428372	0.190076	1.8686		0.0614668	0.027274	0.268124
ENSMUSG00000045573	Penk	16.4381	6.84925	18.3133	11.1983	8.05192		-9.58886	11.464	4.34902	1.20266		-1.19555	-0.45355	-0.125423
ENSMUSG00000024256	Adcyap1	1.07245	4.37165	4.08094	3.7225	3.94611		3.29919	-0.290709	-0.649144	-0.425537		-0.0881153	-0.196758	-0.128982
ENSMUSG00000037242	Clic4	3.47411	6.50906	6.86954	6.21584	8.20956		3.03494	0.360482	-0.29322	1.7005		0.118777	-0.0966146	0.560307
ENSMUSG00000015837	Sqstm1	63.893	85.628	94.9005	89.8869	96.0861		21.735	9.2725	4.25884	10.4581		0.426616	0.195944	0.481163
ENSMUSG00000040010	Slc7a5	9.82866	15.9872	20.5438	19.6834	27.0914		6.15855	4.55661	3.69614	11.1042		0.739883	0.600163	1.80306
ENSMUSG00000028893	Sesn2	5.32987	10.0182	10.198	10.0421	12.6887		4.68837	0.179763	0.0238667	2.67051		0.0383423	0.00509062	0.569603
ENSMUSG00000026833	Olfm1	34.8749	24.1674	25.321	26.8339	23.9036		-10.7075	1.15355	2.66648	-0.263771		-0.107733	-0.24903	0.0246342
ENSMUSG00000050359	Sprr1a	0	13.1015	12.2498	10.9102	17.122		13.1015	-0.851654	-2.19134	4.0205		-0.0650044	-0.167258	0.306873
ENSMUSG00000049511	Htr1b	1.77891	0.490349	0.319754	0.602648	0.512196		-1.28856	-0.170595	0.112298	0.0218462		0.132392	-0.0871501	-0.0169539
ENSMUSG00000019966	Kitl	2.16821	4.2178	4.07615	3.70658	3.59437		2.0496	-0.14165	-0.511225	-0.623431		-0.069111	-0.249427	-0.304172
ENSMUSG00000022523	Fgf12	10.4355	6.89921	7.00395	7.505	6.81712		-3.53625	0.104738	0.605789	-0.0820868		-0.0296183	-0.171308	0.0232129
ENSMUSG00000036699	Zcchc12	4.32309	8.93442	9.1995	9.18537	7.93832		4.61133	0.265077	0.250954	-0.996096		0.0574838	0.054421	-0.21601
ENSMUSG00000022594	Lynx1	46.5869	32.5414	32.9455	36.0368	32.8643		-14.0455	0.404105	3.4954	0.322907		-0.0287712	-0.248863	-0.0229902
ENSMUSG00000032946	Rasgrp2	1.25559	0.524975	0.493317	0.543472	0.318781		-0.730615	-0.0316576	0.0184972	-0.206193		0.04333	-0.0253173	0.282219
ENSMUSG00000054459	Vsnl1	39.4986	25.5235	26.0255	28.9072	29.2291		-13.9751	0.501988	3.38374	3.7056		-0.0359201	-0.242126	-0.265157
ENSMUSG00000029777	Gars	22.8345	32.6586	33.5867	33.886	43.5628		9.82407	0.928092	1.22741	10.9042		0.0944713	0.124939	1.10995
ENSMUSG00000022454	Nell2	9.17147	5.77436	5.74053	5.81641	5.49581		-3.3971	-0.0338339	0.0420477	-0.278547		0.00995963	-0.0123775	0.0819953
ENSMUSG00000068739	Sars	30.144	40.5882	41.9267	41.7495	41.2886		10.4442	1.33852	1.1613	0.700419		0.128159	0.111191	0.067063
ENSMUSG00000026204	Ptprn	30.8822	40.6848	42.5953	40.5018	48.8128		9.8026	1.91055	-0.18296	8.12806		0.194902	-0.0186644	0.829174
ENSMUSG00000005716	Pvalb	13.07	4.30948	5.25078	5.06299	3.34584		-8.7605	0.941294	0.753505	-0.963646		-0.107448	-0.0860116	0.109999
ENSMUSG00000062591	Tubb4a	79.8852	58.944	60.7269	67.2637	55.1701		-20.9412	1.78289	8.31973	-3.77391		-0.085138	-0.397289	0.180214
ENSMUSG00000034336	Ina	30.7125	22.2526	23.3985	24.3616	22.356		-8.45984	1.14587	2.109	0.103378		-0.135448	-0.249295	-0.0122198
ENSMUSG00000069372	Ctxn3	4.17196	1.18651	1.45768	1.42956	0.905598		-2.98545	0.271165	0.243047	-0.280913		-0.0908288	-0.0814106	0.0940941
ENSMUSG00000024640	Psat1	6.66476	10.4481	11.0381	10.8767	12.1425		3.78332	0.590034	0.428662	1.69443		0.155957	0.113303	0.447869
ENSMUSG00000024143	Rhoq	5.11299	8.21126	8.5229	7.80222	8.93928		3.09828	0.311632	-0.40904	0.728014		0.100582	-0.132022	0.234974
ENSMUSG00000041313	Slc7a1	1.83754	2.99608	4.42759	3.60859	6.78044		1.15853	1.43151	0.612519	3.78436		1.23562	0.528703	3.26652
ENSMUSG00000027692	Tnik	5.06796	6.72742	6.75371	6.29247	6.5321		1.65946	0.0262864	-0.434958	-0.195322		0.0158403	-0.262108	-0.117702
ENSMUSG00000033595	Lgi3	6.72386	3.77058	3.83729	3.99904	2.88992		-2.95329	0.066714	0.228463	-0.880657		-0.0225898	-0.0773591	0.298196
ENSMUSG00000036815	Dpp10	1.08	0.552519	0.588292	0.671323	0.55292		-0.52748	0.0357726	0.118804	0.000400877		-0.0678179	-0.225229	-0.000759986
ENSMUSG00000020256	Aldh1l2	0.815905	1.74432	1.6755	1.46639	1.86134		0.928412	-0.0688118	-0.277923	0.117019		-0.0741178	-0.299353	0.126043
ENSMUSG00000020142	Slc1a4	3.63121	6.28506	7.24907	6.62784	10.6086		2.65385	0.964011	0.342779	4.32357		0.36325	0.129163	1.62917
ENSMUSG00000061762	Tac1	4.30455	7.31018	7.56421	7.54827	7.09024		3.00563	0.25403	0.238089	-0.219944		0.0845183	0.0792143	-0.0731775
ENSMUSG00000031586	Rbpms	3.88761	2.23387	2.29466	2.38558	2.07235		-1.65374	0.0607933	0.151714	-0.161524		-0.0367612	-0.0917403	0.0976721
ENSMUSG00000032452	Clstn2	4.80916	2.90082	3.20723	3.0604	4.07445		-1.90835	0.306412	0.159578	1.17364		-0.160564	-0.0836211	-0.615002
ENSMUSG00000060240	Cend1	56.35	40.8085	40.7446	44.6189	35.4587		-15.5415	-0.0639464	3.81038	-5.34984		0.00411457	-0.245175	0.34423
ENSMUSG00000038530	Rgs4	16.8807	10.5993	9.8783	10.3251	7.59652		-6.2814	-0.721024	-0.27422	-3.0028		0.114787	0.0436559	0.478046
ENSMUSG00000018865	Sult4a1	44.2771	33.474	34.9373	36.4781	30.9606		-10.8032	1.46336	3.00409	-2.51337		-0.135457	-0.278075	0.232651
ENSMUSG00000029826	Zc3hav1	0.396254	1.13443	1.01442	0.905694	1.40542		0.738176	-0.120013	-0.228736	0.270988		-0.162581	-0.309867	0.367105
ENSMUSG00000074968	Ano3	1.91781	0.931017	0.902821	0.937734	0.790043		-0.986791	-0.0281963	0.00671681	-0.140974		0.0285737	-0.00680672	0.142861
ENSMUSG00000025432	Avil	0.479074	1.67747	1.32403	1.4505	1.9666		1.1984	-0.353442	-0.226974	0.289121		-0.294928	-0.189398	0.241256
ENSMUSG00000036585	Fgf1	9.20664	6.07017	6.40191	6.53173	6.15357		-3.13647	0.331733	0.461553	0.0834015		-0.105767	-0.147157	-0.0265909
ENSMUSG00000019558	Slc6a8	16.8489	22.881	26.3579	25.7406	29.2763		6.03206	3.47692	2.8596	6.39527		0.576406	0.474067	1.06021
ENSMUSG00000066129	Kndc1	1.93676	1.09212	1.09872	1.17199	1.05774		-0.844642	0.0066	0.0798757	-0.0343772		-0.00781396	-0.0945675	0.0407004
ENSMUSG00000038602	Slc35f1	7.1818	4.69311	4.51559	4.58819	4.56732		-2.48869	-0.177517	-0.104914	-0.125784		0.0713297	0.0421563	0.0505423
ENSMUSG00000068099	1500009C09Rik	19.0426	12.4285	13.5001	13.9918	11.2186		-6.61408	1.0716	1.56321	-1.20997		-0.162017	-0.236346	0.182939
ENSMUSG00000034926	Dhcr24	27.5394	19.7342	19.2539	21.0639	19.0788		-7.80524	-0.480222	1.3297	-0.655336		0.0615256	-0.17036	0.0839611
ENSMUSG00000007041	Clic1	6.33684	13.5094	12.2515	10.6455	12.9707		7.17258	-1.25789	-2.86392	-0.538669		-0.175375	-0.399287	-0.0751012
ENSMUSG00000033174	Mgll	16.4985	12.0121	12.4489	12.9344	12.0275		-4.4864	0.436714	0.922221	0.0153411		-0.0973418	-0.205559	-0.00341948
ENSMUSG00000024587	Nars	58.0335	73.327	79.2526	78.0036	84.9517		15.2935	5.92569	4.67666	11.6247		0.387465	0.305794	0.76011
ENSMUSG00000027581	Stmn3	118.312	91.4767	97.8998	100.782	97.9471		-26.8351	6.42307	9.30571	6.47044		-0.239353	-0.346773	-0.241118
ENSMUSG00000048142	Nat8l	10.3697	7.31102	7.37985	7.85485	7.93048		-3.05868	0.0688311	0.543823	0.619453		-0.0225036	-0.177797	-0.202523
ENSMUSG00000031538	Plat	1.49733	2.85007	3.30141	2.71335	2.98655		1.35274	0.451338	-0.136721	0.136481		0.333648	-0.10107	0.100893
ENSMUSG00000029088	Kcnip4	9.83947	6.22744	6.63187	6.62387	6.06956		-3.61203	0.404428	0.396431	-0.157881		-0.111967	-0.109753	0.0437098
ENSMUSG00000040125	Gpr26	3.69256	5.47056	5.46132	4.87628	5.93901		1.77799	-0.00923236	-0.59428	0.468452		-0.00519258	-0.334242	0.263473
ENSMUSG00000029608	Rph3a	43.0014	30.8499	31.8361	31.5532	30.4055		-12.1515	0.986209	0.703289	-0.444387		-0.0811593	-0.0578766	0.0365705
ENSMUSG00000026202	Tuba4a	18.9481	13.7337	14.7286	16.0336	13.5787		-5.21442	0.99484	2.29989	-0.155013		-0.190786	-0.441064	0.0297277
ENSMUSG00000031960	Aars	21.4993	27.0838	31.5242	30.942	41.1003		5.58455	4.44036	3.85816	14.0165		0.795116	0.690863	2.50987
ENSMUSG00000028931	Kcnab2	61.4818	49.4889	48.7768	50.8908	47.2616		-11.9929	-0.712067	1.40187	-2.2273		0.0593738	-0.116891	0.185718
ENSMUSG00000060371	Caln1	4.31832	2.87383	3.0201	2.94658	3.36106		-1.44448	0.146263	0.072742	0.487228		-0.101256	-0.0503585	-0.337302
ENSMUSG00000060882	Kcnd2	2.49939	1.21229	1.37845	1.39211	1.41579		-1.2871	0.166157	0.179823	0.203498		-0.129094	-0.139712	-0.158106
ENSMUSG00000031297	Slc7a3	1.61077	3.18182	3.26983	2.93249	2.76753		1.57105	0.0880076	-0.249332	-0.41429		0.0560184	-0.158704	-0.263703
ENSMUSG00000037428	Vgf	11.7661	29.0151	30.1997	27.7106	33.7123		17.249	1.18461	-1.3045	4.69724		0.0686773	-0.0756274	0.27232
ENSMUSG00000019370	Calm3	217.242	181.935	185.435	194.955	189.717		-35.3062	3.49964	13.0194	7.78136		-0.0991224	-0.368757	-0.220397
ENSMUSG00000032011	Thy1	51.3403	40.1693	41.1213	42.8994	39.6179		-11.171	0.952021	2.73012	-0.551367		-0.0852224	-0.244393	0.0493569
ENSMUSG00000036422	Pcdh8	8.45801	5.64203	5.28186	5.7841	5.62089		-2.81598	-0.360168	0.142075	-0.0211347		0.127902	-0.050453	0.00750529
ENSMUSG00000058672	Tubb2a	94.2444	71.859	78.5521	78.8507	68.812		-22.3854	6.69312	6.99167	-3.04696		-0.298995	-0.312332	0.136114
ENSMUSG00000070304	Scn2b	12.1774	8.67928	8.88326	9.75682	10.1767		-3.49812	0.203984	1.07754	1.49744		-0.0583125	-0.308034	-0.428069
ENSMUSG00000028811	Yars	11.5962	15.3674	16.9216	17.382	22.2329		3.77116	1.55421	2.0146	6.86557		0.412132	0.534214	1.82055
ENSMUSG00000004098	Col5a3	0.94534	1.93448	2.18634	1.90078	1.72016		0.989144	0.251856	-0.0337083	-0.214323		0.25462	-0.0340783	-0.216676
ENSMUSG00000026576	Atp1b1	106.67	87.6876	91.7896	94.6526	79.3111		-18.9829	4.10194	6.96493	-8.3765		-0.216087	-0.366906	0.441267
ENSMUSG00000039126	Prune2	7.81479	9.69367	9.42134	8.64997	9.28453		1.87888	-0.272329	-1.0437	-0.409142		-0.144942	-0.555492	-0.217758
ENSMUSG00000040724	Kcna2	10.4055	8.16163	8.70974	8.01827	9.12044		-2.24391	0.548112	-0.14336	0.958813		-0.244266	0.0638882	-0.427295
ENSMUSG00000018417	Myo1b	3.90278	2.73791	2.81561	2.82629	2.16509		-1.16487	0.0776905	0.0883731	-0.572823		-0.0666946	-0.0758652	0.491749
ENSMUSG00000099839	Gm29374	0.0122974	2.01209	1.96384	2.03132	2.61895		1.99979	-0.0482515	0.019229	0.606858		-0.0241282	0.0096155	0.303461
ENSMUSG00000021303	Gng4	6.04764	3.65212	3.85192	4.15161	4.17558		-2.39552	0.199797	0.499491	0.523455		-0.0834044	-0.208511	-0.218514
ENSMUSG00000022054	Nefm	20.2557	15.4822	16.5096	17.0388	18.9113		-4.77352	1.02745	1.55661	3.42916		-0.21524	-0.326092	-0.718371
ENSMUSG00000022763	Aifm3	2.40528	1.20783	1.22361	1.11082	0.746542		-1.19745	0.0157826	-0.0970143	-0.461288		-0.0131801	0.0810174	0.385225
ENSMUSG00000031513	Leprotl1	17.5782	23.3299	23.6034	23.4066	24.1051		5.75169	0.273438	0.0767119	0.775156		0.0475406	0.0133373	0.13477
ENSMUSG00000029108	Pcdh7	5.21531	3.8285	4.08058	3.8671	3.7127		-1.3868	0.252077	0.0385958	-0.115802		-0.181769	-0.0278308	0.0835029
ENSMUSG00000036564	Ndrg4	94.1325	77.5447	82.021	81.9768	73.8683		-16.5878	4.47625	4.43203	-3.67643		-0.269852	-0.267187	0.221635
ENSMUSG00000117324	AC167169.1	0.165739	1.3033	1.40599	1.04231	1.47746		1.13756	0.102681	-0.260993	0.174158		0.0902638	-0.229431	0.153097
ENSMUSG00000034687	Fras1	0.937604	0.554877	0.5751	0.462246	0.517194		-0.382727	0.0202223	-0.0926315	-0.0376836		-0.0528374	0.24203	0.0984607
ENSMUSG00000031837	Necab2	13.4193	8.38034	10.0387	9.60523	7.97858		-5.03893	1.65838	1.22488	-0.401767		-0.329113	-0.243084	0.0797325
ENSMUSG00000036578	Fxyd7	12.6232	5.74939	5.43214	6.54026	4.19518		-6.87378	-0.317252	0.790868	-1.55421		0.0461539	-0.115056	0.226108
ENSMUSG00000097451	Rian	11.8928	9.61551	9.83507	10.0439	6.82916		-2.27726	0.219561	0.428443	-2.78634		-0.0964147	-0.18814	1.22355
ENSMUSG00000021062	Rab15	4.6611	7.02714	7.02876	6.56549	7.6183		2.36604	0.00162	-0.46165	0.591156		0.000684688	-0.195115	0.24985
ENSMUSG00000049100	Pcdh10	4.9905	3.81791	3.66358	3.68458	3.84877		-1.17259	-0.15433	-0.133328	0.0308643		0.131614	0.113704	-0.0263214
ENSMUSG00000030738	Eif3c	39.4646	48.4468	47.2123	48.1622	54.2687		8.98214	-1.23442	-0.284587	5.82195		-0.13743	-0.0316837	0.64817
ENSMUSG00000079523	Tmsb10	75.9727	57.265	53.4675	56.6745	66.1047		-18.7078	-3.79749	-0.590472	8.83975		0.20299	0.031563	-0.472518
ENSMUSG00000036438	Calm2	212.172	177.703	190.991	192.97	165.361		-34.4687	13.2878	15.2673	-12.3414		-0.385501	-0.442932	0.358047
ENSMUSG00000050447	Lypd6	5.68205	3.64592	3.51437	3.94954	3.33717		-2.03614	-0.131543	0.303627	-0.308741		0.0646041	-0.149119	0.15163
ENSMUSG00000037259	Dzank1	14.0555	11.2171	11.4685	11.762	11.2924		-2.83844	0.251424	0.544868	0.0753496		-0.0885782	-0.191961	-0.0265462
ENSMUSG00000031760	Mt3	16.488	9.55323	14.0862	15.6288	8.6791		-6.93473	4.53294	6.07557	-0.874128		-0.653658	-0.876108	0.126051
ENSMUSG00000000555	Itga5	0.62822	1.46798	1.32815	1.17363	1.50859		0.839763	-0.139828	-0.29435	0.0406024		-0.166509	-0.350515	0.0483498
ENSMUSG00000072812	Ahnak2	0.791467	0.370311	0.29345	0.30261	0.332479		-0.421157	-0.0768605	-0.0677011	-0.0378313		0.182499	0.16075	0.0898271
ENSMUSG00000089715	Cbx6	22.3649	18.4675	18.5397	19.175	20.4593		-3.89736	0.0721556	0.707474	1.99181		-0.018514	-0.181526	-0.511066
ENSMUSG00000027254	Map1a	13.4123	10.5823	10.6556	10.3116	12.7159		-2.82997	0.0733305	-0.270644	2.13357		-0.0259122	0.0956351	-0.75392
ENSMUSG00000058297	Spock2	77.5069	62.0545	62.193	65.1673	63.9908		-15.4524	0.138544	3.11286	1.93628		-0.00896582	-0.201448	-0.125306
ENSMUSG00000074657	Kif5a	41.2049	33.5244	33.1219	32.3449	36.0844		-7.68043	-0.402553	-1.1795	2.55996		0.0524129	0.153572	-0.333309
ENSMUSG00000017639	Rab11fip4	15.5572	12.3692	12.4353	12.5495	14.2482		-3.18792	0.0660453	0.180302	1.87891		-0.0207174	-0.0565581	-0.589384
ENSMUSG00000045294	Insig1	33.5353	24.6668	27.3465	28.5979	22.1796		-8.86846	2.6797	3.93105	-2.48719		-0.302161	-0.443262	0.280453
ENSMUSG00000028937	Acot7	51.2786	39.0324	40.1553	41.6076	37.2123		-12.2462	1.12291	2.57527	-1.82001		-0.0916945	-0.21029	0.148618
ENSMUSG00000029674	Limk1	5.27969	3.73733	3.87886	3.75413	3.57973		-1.54236	0.141529	0.0167966	-0.157605		-0.0917615	-0.0108902	0.102184
ENSMUSG00000041351	Rap1gap	27.2911	22.0215	22.8669	22.3637	19.2993		-5.26965	0.845458	0.342208	-2.72221		-0.160439	-0.0649394	0.516583
ENSMUSG00000030272	Camk1	3.46462	4.9838	4.9369	4.86553	4.84482		1.51919	-0.0468974	-0.118271	-0.138981		-0.0308701	-0.0778518	-0.0914841
ENSMUSG00000048065	Cyb5r2	0.0407787	0.568979	0.533539	0.466418	0.466932		0.5282	-0.0354401	-0.10256	-0.102046		-0.067096	-0.194169	-0.193197
ENSMUSG00000029816	Gpnmb	1.29086	2.48279	2.47093	2.317	2.74466		1.19193	-0.0118561	-0.165787	0.261874		-0.00994699	-0.139091	0.219707
ENSMUSG00000042182	Bend6	14.1682	10.3236	11.1154	11.4265	11.7348		-3.8446	0.791811	1.10288	1.41124		-0.205954	-0.286863	-0.367071
ENSMUSG00000024749	Tmc1	0.0296147	0.385948	0.315518	0.313228	0.400419		0.356333	-0.0704298	-0.0727201	0.0144707		-0.197651	-0.204079	0.0406099
ENSMUSG00000048899	Rimkla	14.1597	10.6673	9.37452	10.1833	9.72794		-3.49232	-1.29282	-0.484077	-0.939396		0.370188	0.138612	0.268989
ENSMUSG00000026452	Syt2	3.62809	2.49484	2.22648	2.51012	2.90467		-1.13325	-0.268359	0.015279	0.40983		0.236805	-0.0134825	-0.361642
ENSMUSG00000093536	Smim17	2.81715	1.54824	1.42823	1.65126	1.11017		-1.26891	-0.120012	0.10302	-0.438069		0.0945787	-0.0811879	0.345233
ENSMUSG00000069049	Eif2s3y	35.6946	28.1905	34.0576	32.6384	24.7055		-7.50411	5.86713	4.44793	-3.48495		-0.781856	-0.592733	0.464406
ENSMUSG00000027220	Syt13	24.2914	30.7724	32.9159	32.2449	33.3063		6.48098	2.14353	1.47252	2.53391		0.330741	0.227207	0.390976
ENSMUSG00000048440	Cyp4f16	4.52371	6.89922	6.02869	6.06887	5.41736		2.37551	-0.870525	-0.83035	-1.48186		-0.366459	-0.349547	-0.623808
ENSMUSG00000042429	Adora1	8.92415	6.63331	6.7235	6.61637	6.56651		-2.29084	0.0901848	-0.0169491	-0.0668081		-0.0393676	0.00739865	0.0291632
ENSMUSG00000022421	Nptxr	9.88256	7.52709	8.25699	8.55712	9.28847		-2.35547	0.729896	1.03003	1.76138		-0.309873	-0.437294	-0.747784
ENSMUSG00000030785	Cox6a2	0.0765751	2.14872	2.33812	2.85767	2.42264		2.07214	0.189398	0.708948	0.273918		0.0914022	0.342132	0.132191
ENSMUSG00000017390	Aldoc	152.021	129.847	138.908	137.873	128.258		-22.1742	9.0617	8.02632	-1.58853		-0.40866	-0.361967	0.0716386
ENSMUSG00000112854	Gm38403	0	0.424201	0.381165	0.33168	0.466438		0.424201	-0.043036	-0.0925209	0.0422369		-0.101452	-0.218106	0.0995682
ENSMUSG00000008489	Elavl2	2.7636	1.85535	1.87676	2.09312	1.97675		-0.908251	0.0214087	0.237769	0.121403		-0.0235713	-0.261788	-0.133667
ENSMUSG00000029552	Tes	0.935672	1.68145	1.77687	1.90372	1.89047		0.745778	0.0954246	0.222269	0.209018		0.127953	0.298037	0.280268
ENSMUSG00000047261	Gap43	18.6729	25.5164	25.191	25.2623	27.3636		6.84353	-0.32537	-0.254033	1.84724		-0.0475442	-0.0371202	0.269925
ENSMUSG00000029875	Ccdc184	6.53966	4.10656	4.08648	4.29093	3.76915		-2.4331	-0.0200769	0.184379	-0.337403		0.00825156	-0.0757793	0.138672
ENSMUSG00000005667	Mthfd2	2.19941	3.73951	5.79429	5.36086	10.7492		1.5401	2.05478	1.62135	7.00969		1.33419	1.05275	4.55145
ENSMUSG00000034648	Lrrn1	5.95674	4.01082	4.17623	4.37339	3.88667		-1.94592	0.165409	0.362569	-0.124146		-0.0850028	-0.186323	0.0637983
ENSMUSG00000078161	Erich3	1.64565	1.01422	0.999352	0.992518	0.995714		-0.63143	-0.0148672	-0.0217008	-0.0185045		0.0235453	0.0343677	0.0293057
ENSMUSG00000027381	Bcl2l11	2.51804	3.55932	3.29948	3.1721	3.41431		1.04129	-0.259844	-0.387223	-0.145014		-0.249541	-0.37187	-0.139264
ENSMUSG00000062661	Ncs1	12.1652	9.43738	9.69463	9.6452	10.3711		-2.72787	0.257256	0.207825	0.933694		-0.0943065	-0.0761859	-0.34228
ENSMUSG00000024261	Syt4	27.8938	34.2715	36.0428	33.2355	38.5947		6.37769	1.77135	-1.036	4.32318		0.277742	-0.162441	0.677859
ENSMUSG00000035547	Capn5	4.05402	2.67266	2.67757	2.79087	2.58427		-1.38136	0.00491496	0.118215	-0.088388		-0.00355806	-0.0855788	0.0639863
ENSMUSG00000024843	Chka	6.15232	7.61314	8.16312	7.63239	8.48318		1.46082	0.549985	0.0192522	0.870044		0.37649	0.013179	0.595585
ENSMUSG00000079598	Clec2l	19.5286	13.7919	14.1128	15.0382	13.3874		-5.73669	0.320887	1.24631	-0.404468		-0.0559359	-0.217253	0.0705054
ENSMUSG00000093930	Hmgcs1	25.4911	19.6252	20.9545	21.0313	19.6186		-5.8659	1.32923	1.40605	-0.00664346		-0.226603	-0.239698	0.00113256
ENSMUSG00000027465	Tbc1d20	16.7702	21.1822	20.9979	20.926	21.7795		4.41203	-0.184347	-0.256228	0.597243		-0.0417827	-0.0580748	0.135367
ENSMUSG00000039252	Lgi2	3.46552	2.35737	2.34577	2.22959	2.38692		-1.10815	-0.0115994	-0.127775	0.0295492		0.0104673	0.115304	-0.0266652
ENSMUSG00000026347	Tmem163	3.7254	2.36224	2.55995	2.65875	2.39516		-1.36316	0.197706	0.296509	0.0329237		-0.145035	-0.217516	-0.0241525
ENSMUSG00000021728	Emb	4.48529	3.24887	3.12454	3.31828	3.16036		-1.23643	-0.124323	0.069417	-0.0885094		0.10055	-0.0561433	0.0715848
ENSMUSG00000025576	Rbfox3	5.39525	3.90909	4.34595	4.63113	4.46279		-1.48616	0.436866	0.722044	0.553698		-0.293956	-0.485845	-0.372569
ENSMUSG00000086841	2410006H16Rik	32.9529	48.2781	55.6244	50.0693	61.1932		15.3251	7.34631	1.79122	12.9151		0.479364	0.116881	0.842742
ENSMUSG00000037843	Vstm2l	38.6544	28.708	30.0589	32.4966	24.0495		-9.94647	1.3509	3.78866	-4.65845		-0.135817	-0.380905	0.468352
ENSMUSG00000001552	Jup	4.38077	5.85331	5.80928	5.82909	6.44155		1.47254	-0.0440322	-0.0242253	0.588242		-0.0299023	-0.0164514	0.399476
ENSMUSG00000028249	Sdcbp	6.47302	8.54874	8.21349	7.95995	8.75232		2.07572	-0.33525	-0.588793	0.203579		-0.16151	-0.283658	0.0980765
ENSMUSG00000046709	Mapk10	8.19917	6.63971	6.84269	7.13281	6.98867		-1.55946	0.202982	0.493094	0.348962		-0.130162	-0.316196	-0.223772
ENSMUSG00000033066	Gas7	26.1465	21.5023	19.5239	21.2036	15.9005		-4.64411	-1.97843	-0.298792	-5.60184		0.426007	0.0643379	1.20622
ENSMUSG00000020635	Fkbp1b	4.05618	1.56822	2.03306	1.9741	1.3986		-2.48796	0.464842	0.405885	-0.169624		-0.186836	-0.163139	0.0681778
ENSMUSG00000021573	Tppp	22.3799	18.3136	18.7347	18.6203	17.0709		-4.06626	0.421104	0.306716	-1.24274		-0.10356	-0.0754297	0.305622
ENSMUSG00000025586	Cpeb1	5.96366	8.19199	9.55011	8.88156	9.13581		2.22833	1.35812	0.689569	0.943814		0.609477	0.309456	0.423553
ENSMUSG00000074151	Nlrc5	0.124008	0.467853	0.261749	0.240352	0.258949		0.343845	-0.206104	-0.2275	-0.208904		-0.59941	-0.661638	-0.607554
ENSMUSG00000112058	Gm47593	0.189628	1.64126	1.84663	1.11654	1.94913		1.45163	0.20537	-0.524723	0.307873		0.141475	-0.361471	0.212087
ENSMUSG00000009418	Nav1	6.79325	8.1706	8.38648	7.50833	8.99913		1.37735	0.215885	-0.662272	0.828535		0.15674	-0.480831	0.601543
ENSMUSG00000024359	Hspa9	38.8408	46.3359	49.3513	48.9285	50.4367		7.49513	3.01537	2.59254	4.10073		0.402311	0.345896	0.547119
ENSMUSG00000031840	Rab3a	102.875	86.9009	89.1496	93.4591	88.9571		-15.974	2.24869	6.5582	2.05619		-0.140772	-0.410555	-0.128721
ENSMUSG00000031298	Adgrg2	0.235191	0.650679	0.746238	0.605705	0.553725		0.415489	0.0955587	-0.0449745	-0.0969542		0.229991	-0.108245	-0.23335
ENSMUSG00000027864	Ptgfrn	1.94346	1.23897	1.1684	1.20233	1.14279		-0.704491	-0.0705696	-0.0366389	-0.096184		0.100171	0.0520075	0.13653
ENSMUSG00000058441	Panx2	13.0281	9.68797	9.65899	8.9904	9.86897		-3.34014	-0.0289762	-0.697565	0.181007		0.00867515	0.208843	-0.0541914
ENSMUSG00000039518	Cdsn	0.336797	1.11316	0.977477	0.98348	1.1926		0.776359	-0.135679	-0.129676	0.0794404		-0.174764	-0.167031	0.102324
ENSMUSG00000053310	Nrgn	8.76068	5.32766	4.7495	6.17401	4.35419		-3.43302	-0.578158	0.846353	-0.973469		0.168411	-0.246533	0.283561
ENSMUSG00000029120	Ppp2r2c	18.5085	14.8965	15.5243	15.4457	15.3055		-3.61203	0.627821	0.549221	0.409013		-0.173814	-0.152053	-0.113237
ENSMUSG00000022199	Slc22a17	55.3248	47.6306	49.9875	51.9441	40.3572		-7.69425	2.35686	4.31352	-7.27342		-0.306314	-0.560616	0.945306
ENSMUSG00000020836	Coro6	3.61864	2.14568	2.19439	2.46454	1.78534		-1.47296	0.0487092	0.318864	-0.360341		-0.0330689	-0.216478	0.244637
ENSMUSG00000007594	Hapln4	2.0799	1.10072	1.50155	1.30537	1.63418		-0.979183	0.400828	0.204644	0.533454		-0.40935	-0.208995	-0.544795
ENSMUSG00000016346	Kcnq2	9.55337	8.00184	8.39751	7.70938	8.50463		-1.55152	0.395666	-0.292459	0.502793		-0.255017	0.188498	-0.324064
ENSMUSG00000003352	Cacnb3	12.3452	9.45541	9.73186	9.84092	9.14718		-2.8898	0.276454	0.385512	-0.308223		-0.0956654	-0.133404	0.106659
ENSMUSG00000008734	Gprc5b	10.5589	8.03893	8.21961	7.78723	8.92672		-2.51994	0.180679	-0.251694	0.887794		-0.0716997	0.0998812	-0.352308
ENSMUSG00000028785	Hpca	33.2825	26.5224	27.8927	30.8407	27.8993		-6.76006	1.37027	4.3183	1.37692		-0.202701	-0.638796	-0.203685
ENSMUSG00000030270	Cpne9	2.32696	1.55691	1.72384	1.69113	1.86502		-0.770041	0.166921	0.134218	0.308108		-0.216769	-0.1743	-0.400119
ENSMUSG00000075334	Rprm	3.53142	1.63036	1.60045	1.5509	1.00389		-1.90106	-0.0299104	-0.0794555	-0.626473		0.0157336	0.0417954	0.329539
ENSMUSG00000021613	Hapln1	0.329085	0.0736349	0.0823473	0.110775	0.0806686		-0.25545	0.00871236	0.0371403	0.00703371		-0.0341059	-0.145392	-0.0275346
ENSMUSG00000068699	Flnc	0.189146	0.517434	0.781927	0.442708	0.676457		0.328288	0.264493	-0.0747253	0.159023		0.805676	-0.227621	0.484403
ENSMUSG00000026615	Eprs	7.89675	9.32036	9.77298	9.29357	9.90319		1.42362	0.452619	-0.0267955	0.582824		0.317936	-0.0188221	0.409397
ENSMUSG00000050711	Scg2	132.997	153.455	166.019	162.041	159.534		20.4584	12.5641	8.58559	6.07862		0.614127	0.41966	0.297121
ENSMUSG00000021260	Hhipl1	1.13464	1.87918	2.00074	1.70544	2.31627		0.744538	0.121561	-0.173739	0.437089		0.163271	-0.233351	0.587061
ENSMUSG00000030108	Slc6a13	3.60508	2.09642	4.37347	2.69855	1.30375		-1.50866	2.27705	0.602124	-0.79267		-1.50932	-0.399113	0.525415
ENSMUSG00000051177	Plcb1	1.80524	1.24565	1.23015	1.3581	1.44751		-0.559589	-0.0154986	0.112445	0.201854		0.0276965	-0.200942	-0.360719
ENSMUSG00000020297	Nsg2	33.9931	28.481	30.4704	31.2256	26.5343		-5.51209	1.98936	2.74458	-1.94678		-0.360908	-0.49792	0.353184
ENSMUSG00000032564	Cpne4	2.34461	1.49807	1.49999	1.47981	1.50246		-0.846539	0.00191928	-0.0182597	0.00439101		-0.00226721	0.0215699	-0.00518702
ENSMUSG00000042436	Mfap4	3.1781	1.21178	2.74735	1.43611	1.09055		-1.96632	1.53557	0.224333	-0.121232		-0.780936	-0.114087	0.061654
ENSMUSG00000022122	Ednrb	1.07917	2.00429	2.04846	1.72248	2.58799		0.925121	0.0441764	-0.281806	0.5837		0.047752	-0.304615	0.630945
ENSMUSG00000074971	Fibin	0.249628	0.905194	0.898271	0.742439	0.924249		0.655566	-0.00692255	-0.162755	0.0190547		-0.0105596	-0.248267	0.0290661
ENSMUSG00000031202	Rab39b	8.26053	10.9679	11.4011	11.1469	12.1541		2.7074	0.433203	0.178987	1.18614		0.160007	0.0661102	0.438111
ENSMUSG00000030246	Ldhb	81.9445	67.6578	70.3252	71.2919	75.4652		-14.2867	2.66739	3.63408	7.80736		-0.186704	-0.254368	-0.546477
ENSMUSG00000031227	Magee1	25.0838	20.3306	20.5729	20.734	21.3853		-4.75318	0.242326	0.403399	1.05471		-0.0509818	-0.0848693	-0.221895
ENSMUSG00000032515	Csrnp1	1.01979	2.02227	2.17651	1.86864	2.60743		1.00248	0.154235	-0.153635	0.585156		0.153853	-0.153255	0.583708
ENSMUSG00000047963	Stbd1	1.43842	2.89242	2.97496	3.38818	3.75015		1.454	0.0825469	0.495764	0.857732		0.0567724	0.340966	0.589914
ENSMUSG00000028222	Calb1	13.8105	10.6969	12.4076	12.7123	11.8962		-3.11353	1.71071	2.01539	1.19932		-0.549444	-0.6473	-0.385195
ENSMUSG00000034683	Ppp1r1c	0.216	0.0259341	0.0267866	0.0497698	0.0101475		-0.190066	0.000852468	0.0238357	-0.0157866		-0.00448512	-0.125408	0.0830588
ENSMUSG00000020651	Slc26a4	1.68663	0.678998	1.96289	1.0292	0.842522		-1.00764	1.2839	0.350204	0.163524		-1.27417	-0.34755	-0.162285
ENSMUSG00000025889	Snca	6.19667	4.12243	4.45092	4.88131	3.8712		-2.07425	0.328499	0.75889	-0.251226		-0.15837	-0.365862	0.121116
ENSMUSG00000035863	Palm	15.2012	12.2936	13.7652	13.4552	14.2267		-2.90762	1.4716	1.16161	1.93313		-0.506118	-0.399504	-0.664848
ENSMUSG00000060671	Atp8b2	6.06494	7.5317	8.22401	7.60644	8.02315		1.46676	0.69231	0.0747312	0.491443		0.471998	0.0509497	0.335053
ENSMUSG00000010755	Cars	7.55134	9.63829	12.0516	11.8635	18.3238		2.08694	2.41334	2.22526	8.68556		1.1564	1.06628	4.16186
ENSMUSG00000040703	Cyp2s1	1.26163	0.64478	0.56564	0.597585	0.568958		-0.616853	-0.0791399	-0.0471951	-0.0758221		0.128296	0.0765094	0.122918
ENSMUSG00000051391	Ywhag	56.9605	64.8059	66.3074	66.2142	73.3391		7.84536	1.50146	1.40834	8.53318		0.191381	0.179513	1.08767
ENSMUSG00000020810	Cygb	54.1555	45.4849	49.0332	48.5812	47.3606		-8.67055	3.54825	3.09625	1.87566		-0.409229	-0.357099	-0.216325
ENSMUSG00000054779	Fgf2os	5.04938	8.79319	6.21436	5.60319	5.66825		3.74381	-2.57883	-3.19	-3.12495		-0.688824	-0.852074	-0.834697
ENSMUSG00000091155	Serpine3	1.05405	2.63143	2.28	2.11396	3.63503		1.57737	-0.351431	-0.517466	1.0036		-0.222795	-0.328055	0.63625
ENSMUSG00000027895	Kcnc4	8.55503	6.23519	6.74174	7.26428	7.16351		-2.31985	0.506556	1.02909	0.928326		-0.218358	-0.443603	-0.400167
ENSMUSG00000043461	Sptssb	2.87175	1.25878	1.05053	1.59825	1.0474		-1.61297	-0.208251	0.339471	-0.211384		0.129111	-0.210464	0.131053
ENSMUSG00000051648	Kctd19	0.78075	0.233497	0.247557	0.357325	0.210053		-0.547252	0.0140594	0.123828	-0.0234443		-0.0256909	-0.226272	0.0428399
ENSMUSG00000040373	Cacng5	9.27716	7.03928	6.48396	7.42825	7.14246		-2.23788	-0.55532	0.388969	0.103185		0.248145	-0.173811	-0.0461084
ENSMUSG00000023883	Phf10	9.11619	11.3911	11.8347	11.2105	11.6155		2.27488	0.443631	-0.180541	0.224385		0.195013	-0.0793626	0.0986358
ENSMUSG00000021680	Crhbp	7.39371	4.43795	8.03485	4.33532	4.38528		-2.95576	3.59691	-0.102628	-0.0526683		-1.21691	0.0347213	0.0178189
ENSMUSG00000017167	Cntnap1	18.9002	15.7803	15.329	15.0486	13.4524		-3.11983	-0.451307	-0.73175	-2.32794		0.144658	0.234548	0.746175
ENSMUSG00000020303	Stc2	0.638441	1.21579	1.16894	1.17836	1.24744		0.577345	-0.0468504	-0.0374291	0.0316591		-0.0811479	-0.0648298	0.0548357
ENSMUSG00000021493	Pdlim7	6.01459	7.95816	7.60608	7.81484	6.98361		1.94357	-0.352077	-0.143319	-0.974547		-0.18115	-0.07374	-0.501421
ENSMUSG00000025867	Cplx2	45.6631	38.3116	40.3642	41.0416	43.4547		-7.35142	2.05261	2.72999	5.14305		-0.279213	-0.371356	-0.6996
ENSMUSG00000036002	Fam214b	5.38453	7.1433	7.92491	7.00998	6.89573		1.75878	0.781603	-0.133329	-0.247576		0.444401	-0.0758075	-0.140766
ENSMUSG00000102375	A930036K24Rik	76.0069	60.1595	53.3992	62.6557	44.7609		-15.8475	-6.76025	2.49627	-15.3986		0.426583	-0.157519	0.971676
ENSMUSG00000037408	Cnnm4	15.7373	19.1248	20.7923	19.5902	24.8502		3.38751	1.66754	0.465398	5.72543		0.492262	0.137386	1.69016
ENSMUSG00000056211	R3hdm1	3.46722	4.13582	4.12695	3.96526	4.48525		0.668594	-0.00887271	-0.170563	0.349435		-0.0132707	-0.255107	0.522641
ENSMUSG00000028708	Mknk1	10.7381	13.4048	12.1989	12.0412	11.8515		2.66666	-1.20592	-1.36362	-1.5533		-0.452222	-0.511358	-0.582488
ENSMUSG00000028063	Lmna	2.10011	3.04661	3.76683	2.94979	3.08945		0.946502	0.720226	-0.0968216	0.0428369		0.760935	-0.102294	0.0452581
ENSMUSG00000040424	Hipk4	2.2139	3.39847	2.89998	2.86304	4.37184		1.18457	-0.498492	-0.535426	0.973372		-0.420822	-0.452002	0.821711
ENSMUSG00000031770	Herpud1	25.4756	31.0304	38.7214	37.744	44.3963		5.55486	7.69101	6.71363	13.3659		1.38456	1.20861	2.40616
ENSMUSG00000028059	Arhgef2	11.1229	13.8015	13.2804	12.6947	14.4269		2.67854	-0.52106	-1.1068	0.625441		-0.194532	-0.413209	0.233501
ENSMUSG00000037887	Dusp8	35.9435	42.3715	48.285	45.3231	51.3661		6.42797	5.9135	2.95162	8.99463		0.919963	0.459184	1.3993
ENSMUSG00000040618	Pck2	2.82653	3.77821	4.08281	4.0358	3.90531		0.951686	0.304593	0.257586	0.127094		0.320056	0.270662	0.133546
ENSMUSG00000058975	Kcnc1	21.0107	17.729	17.9631	16.8541	19.0048		-3.28175	0.234131	-0.87483	1.27581		-0.0713434	0.266574	-0.388758
ENSMUSG00000021273	Fdft1	16.6331	13.2206	14.4624	15.252	14.6717		-3.41253	1.24182	2.03143	1.4511		-0.363899	-0.595285	-0.425226
ENSMUSG00000018774	Cd68	1.68676	3.86107	4.0353	3.36415	3.70833		2.17431	0.174229	-0.496916	-0.152737		0.0801306	-0.22854	-0.0702461
ENSMUSG00000004951	Hspb1	3.93832	7.04884	6.16686	5.09167	6.81035		3.11052	-0.881973	-1.95717	-0.23849		-0.283545	-0.629208	-0.0766721
ENSMUSG00000055430	Nap1l5	107.772	92.1262	98.3509	101.723	91.9694		-15.6456	6.22473	9.59713	-0.156777		-0.397858	-0.613408	0.0100205
ENSMUSG00000072235	Tuba1a	210.867	179.543	187.694	188.799	193.122		-31.3242	8.15063	9.25618	13.5792		-0.260202	-0.295496	-0.433506
ENSMUSG00000081272	Gm13509	28.149	35.6293	29.1009	31.5086	37.6679		7.48026	-6.52838	-4.12067	2.03858		-0.872748	-0.550872	0.272529
ENSMUSG00000046613	Vwa5b2	3.01838	2.18633	2.11301	2.07516	1.4161		-0.832049	-0.0733266	-0.111178	-0.770233		0.0881277	0.133619	0.925706
ENSMUSG00000031668	Eif2ak3	7.12829	8.7991	8.54434	7.96326	9.0071		1.67081	-0.254757	-0.835844	0.208005		-0.152476	-0.500264	0.124494
ENSMUSG00000032034	Kcnj5	3.61887	2.54206	2.25041	2.57987	2.40196		-1.0768	-0.291656	0.0378059	-0.14011		0.270854	-0.0351093	0.130116
ENSMUSG00000025189	Cnnm1	9.04378	7.2791	7.28299	7.34703	8.06504		-1.76468	0.00389105	0.0679362	0.785946		-0.00220496	-0.0384977	-0.445376
ENSMUSG00000039318	Rab3gap2	8.46372	10.0398	10.1864	9.59778	9.29601		1.57605	0.146592	-0.441994	-0.743765		0.0930125	-0.280444	-0.471917
ENSMUSG00000015745	Plekho1	7.55143	10.4156	10.5249	10.4569	10.0615		2.86415	0.109323	0.0413146	-0.354057		0.0381694	0.0144248	-0.123617
ENSMUSG00000027204	Fbn1	3.06816	2.19952	3.54555	2.46138	2.24876		-0.86864	1.34603	0.261862	0.0492383		-1.54959	-0.301462	-0.0566843
ENSMUSG00000014776	Nol3	4.43192	2.99279	3.25543	3.53501	3.42638		-1.43913	0.26264	0.542227	0.433595		-0.182499	-0.376775	-0.30129
ENSMUSG00000039809	Gabbr2	8.808	6.8559	7.20531	7.25314	8.58194		-1.9521	0.349415	0.397243	1.72604		-0.178995	-0.203496	-0.8842
ENSMUSG00000024750	Zfand5	19.4898	23.1215	23.3845	23.3662	22.7615		3.63165	0.262985	0.244697	-0.360022		0.0724148	0.067379	-0.0991346
ENSMUSG00000051860	Samd7	36.4372	44.7633	56.7958	52.5464	41.9595		8.32609	12.0325	7.7831	-2.80385		1.44516	0.934785	-0.336754
ENSMUSG00000027584	Oprl1	3.36723	2.2451	2.85974	2.89776	2.21413		-1.12213	0.614636	0.652658	-0.0309689		-0.547743	-0.581627	0.0275984
ENSMUSG00000015981	Stk32c	9.49496	6.89002	7.44548	7.97398	7.70156		-2.60494	0.555467	1.08397	0.811545		-0.213236	-0.41612	-0.31154
ENSMUSG00000060890	Arr3	189.149	154.778	149.457	161.659	99.1059		-34.3708	-5.32137	6.88074	-55.6725		0.154822	-0.200191	1.61976
ENSMUSG00000027978	Prss12	0.168556	0.653067	0.59976	0.475632	0.541695		0.484511	-0.0533067	-0.177435	-0.111372		-0.110022	-0.366214	-0.229864
ENSMUSG00000062960	Kdr	20.7158	25.2233	16.871	17.2587	17.7705		4.50744	-8.35231	-7.96456	-7.45277		-1.85301	-1.76698	-1.65344
ENSMUSG00000033039	Micall1	3.43877	4.43737	4.53935	3.89004	4.92679		0.998594	0.101981	-0.547329	0.48942		0.102125	-0.5481	0.490109
ENSMUSG00000016763	Scube1	0.165276	0.449988	0.408454	0.300125	0.610034		0.284712	-0.0415338	-0.149863	0.160047		-0.14588	-0.526368	0.562136
ENSMUSG00000029860	Zyx	4.22604	5.58319	6.43822	6.36664	6.06744		1.35716	0.855028	0.783447	0.48425		0.630013	0.57727	0.356812
ENSMUSG00000021536	Adcy2	16.2637	13.5176	13.5218	14.0608	13.4557		-2.74614	0.00421651	0.543224	-0.0618725		-0.00153543	-0.197814	0.0225307
ENSMUSG00000031799	Tpm4	8.48856	11.8236	11.0838	10.3744	11.3615		3.33502	-0.739738	-1.44921	-0.462089		-0.221809	-0.434545	-0.138557
ENSMUSG00000010095	Slc3a2	30.9814	36.7129	41.4006	40.0994	41.0834		5.73143	4.68774	3.38657	4.37051		0.817901	0.590878	0.762551
ENSMUSG00000024378	Stard4	6.50589	4.96959	4.56981	4.65972	4.22607		-1.53631	-0.399781	-0.309863	-0.743517		0.260222	0.201694	0.483964
ENSMUSG00000038650	Rnh1	22.7708	27.663	27.294	27.0537	26.2409		4.89221	-0.369022	-0.609285	-1.42203		-0.0754305	-0.124542	-0.290672
ENSMUSG00000113440	Gm46404	4.79647	3.41344	3.8892	3.69584	2.4851		-1.38303	0.475764	0.282396	-0.928336		-0.344001	-0.204186	0.671233
ENSMUSG00000029309	Sparcl1	78.1773	68.4005	70.1476	72.405	64.3945		-9.7768	1.74712	4.0045	-4.00595		-0.1787	-0.409592	0.409741
ENSMUSG00000026483	Fam129a	1.69528	2.60983	3.20657	2.37123	2.50855		0.914553	0.596741	-0.238602	-0.101283		0.652494	-0.260895	-0.110746
ENSMUSG00000048332	Lhfp	6.5081	5.02873	5.52412	5.63339	5.07156		-1.47937	0.49539	0.604656	0.0428304		-0.334864	-0.408724	-0.0289517
ENSMUSG00000031328	Flna	14.1703	17.4173	18.8404	16.2157	16.9678		3.24697	1.42309	-1.20158	-0.449519		0.438284	-0.370062	-0.138443
ENSMUSG00000036480	Prss56	4.3511	12.6581	11.5274	7.33994	11.0066		8.30699	-1.1307	-5.31815	-1.65152		-0.136114	-0.640201	-0.19881
ENSMUSG00000026640	Plxna2	10.5849	12.3429	12.7561	11.6209	14.9287		1.758	0.413192	-0.722021	2.58579		0.235035	-0.410706	1.47087
ENSMUSG00000032261	Sh3bgrl2	20.0938	17.0384	17.5209	18.1023	19.17		-3.05541	0.482508	1.0639	2.13168		-0.157919	-0.348203	-0.697675
ENSMUSG00000020953	Coch	6.18915	4.39753	4.66768	4.89121	4.23545		-1.79162	0.270144	0.493682	-0.162085		-0.150782	-0.275551	0.0904688
ENSMUSG00000051851	Rtl8c	70.3176	54.0021	55.5599	55.4132	52.8113		-16.3155	1.55777	1.41106	-1.19078		-0.0954779	-0.0864858	0.0729844
ENSMUSG00000031391	L1cam	6.9204	8.42636	8.68197	7.94113	8.95981		1.50596	0.255611	-0.485237	0.533448		0.169733	-0.32221	0.354224
ENSMUSG00000043388	Tmem130	33.9283	28.7225	29.8068	30.289	30.4552		-5.20582	1.08435	1.56646	1.73269		-0.208296	-0.300906	-0.332836
ENSMUSG00000035929	H2-Q4	1.48269	2.648	2.4152	2.165	2.48779		1.16531	-0.232794	-0.482998	-0.160207		-0.199771	-0.414481	-0.13748
ENSMUSG00000035681	Kcnc2	8.60951	7.07003	6.9999	7.18393	5.79975		-1.53948	-0.0701254	0.113902	-1.27027		0.0455513	-0.0739874	0.825131
ENSMUSG00000026023	Cdk15	0.32108	0.891181	0.927739	1.04256	1.05682		0.570101	0.036558	0.151376	0.165638		0.0641254	0.265524	0.290541
ENSMUSG00000055409	Nell1	2.19641	1.56022	1.72764	1.78325	1.82507		-0.636185	0.167417	0.223024	0.264843		-0.263158	-0.350565	-0.416298
ENSMUSG00000097767	Miat	7.88412	6.57799	6.27608	6.11798	5.67309		-1.30614	-0.301907	-0.460008	-0.904898		0.231145	0.35219	0.692806
ENSMUSG00000085819	Ube4bos1	11.3498	8.2878	6.04987	7.26778	6.97295		-3.06203	-2.23793	-1.02002	-1.31485		0.730864	0.333117	0.429404
ENSMUSG00000030302	Atp2b2	11.4301	9.89463	9.81727	10.0724	11.0767		-1.53544	-0.0773618	0.177811	1.1821		0.0503841	-0.115804	-0.769876
ENSMUSG00000032908	Sgpp2	6.72947	5.19264	4.95303	5.34972	5.71504		-1.53683	-0.239615	0.157084	0.5224		0.155915	-0.102213	-0.339921
ENSMUSG00000029168	Dpysl5	6.35226	5.16444	5.53081	5.21965	5.92153		-1.18782	0.366371	0.0552135	0.757094		-0.30844	-0.0464831	-0.637382
ENSMUSG00000059013	Sh2d3c	2.6127	3.59365	3.81291	3.61599	3.10356		0.980947	0.219263	0.0223412	-0.490092		0.223522	0.0227751	-0.499611
ENSMUSG00000108239	Gm19434	0.0886557	0.447222	0.648726	0.509736	0.465785		0.358567	0.201504	0.0625142	0.0185624		0.561971	0.174345	0.0517683
ENSMUSG00000030095	Tmem43	6.47589	8.34342	7.6898	7.41698	8.36183		1.86753	-0.653622	-0.926443	0.0184099		-0.349993	-0.496079	0.00985788
ENSMUSG00000030203	Dusp16	3.19497	4.06087	4.81238	4.25989	4.94995		0.865894	0.751515	0.199021	0.889077		0.867906	0.229845	1.02677
ENSMUSG00000032177	Pde4a	5.87779	4.68677	5.01398	5.07983	4.71741		-1.19102	0.32721	0.393063	0.0306476		-0.27473	-0.330022	-0.0257322
ENSMUSG00000035189	Ano4	1.7896	2.47768	2.378	2.29931	2.31227		0.688072	-0.0996722	-0.178365	-0.165408		-0.144857	-0.259224	-0.240394
ENSMUSG00000060802	B2m	19.9773	29.8545	26.4932	25.2063	25.8283		9.87724	-3.36133	-4.64826	-4.02623		-0.340311	-0.470603	-0.407627
ENSMUSG00000036745	Ttll7	12.1526	10.3814	10.5179	10.6055	10.1074		-1.77116	0.136524	0.224127	-0.274027		-0.0770819	-0.126543	0.154716
ENSMUSG00000068617	Efcab1	0.32699	0.0852211	0.101205	0.15168	0.120443		-0.241769	0.0159844	0.0664588	0.0352214		-0.0661141	-0.274886	-0.145682
ENSMUSG00000058135	Gstm1	10.8275	7.68124	11.294	10.0555	10.8231		-3.14622	3.61273	2.37424	3.14183		-1.14828	-0.754631	-0.998603
ENSMUSG00000056737	Capg	0.289225	1.08029	0.486242	0.539956	0.624267		0.791065	-0.594048	-0.540334	-0.456023		-0.750947	-0.683047	-0.576467
ENSMUSG00000044708	Kcnj10	8.24081	10.2428	9.52727	10.4541	10.8617		2.00202	-0.715559	0.211231	0.618869		-0.357419	0.105509	0.309123
ENSMUSG00000030102	Itpr1	4.05074	3.39229	3.42398	3.37595	3.47096		-0.658446	0.0316911	-0.0163411	0.0786722		-0.0481302	0.0248177	-0.119482
ENSMUSG00000042826	Fgf11	26.9178	22.5945	22.1878	23.1304	19.8452		-4.32328	-0.406745	0.535902	-2.7493		0.0940824	-0.123957	0.635929
ENSMUSG00000039114	Nrn1	13.0704	9.93498	10.8979	9.61315	8.54836		-3.13539	0.962876	-0.321838	-1.38663		-0.3071	0.102647	0.442251
ENSMUSG00000029304	Spp1	5.70379	19.0732	12.7271	12.2028	15.0419		13.3694	-6.34608	-6.87037	-4.03124		-0.474673	-0.513888	-0.301527
ENSMUSG00000022790	Igsf11	11.8731	15.5749	15.104	14.8147	17.3888		3.70188	-0.470939	-0.7602	1.81382		-0.127216	-0.205355	0.489972
ENSMUSG00000041168	Lonp1	25.1537	29.4403	30.1454	29.003	28.0556		4.28659	0.705149	-0.437304	-1.38466		0.164501	-0.102017	-0.323021
ENSMUSG00000034472	Rasd2	5.12603	6.96526	6.30709	6.07232	7.44696		1.83922	-0.658167	-0.89294	0.481703		-0.357851	-0.485499	0.261906
ENSMUSG00000034488	Edil3	6.88522	5.84381	5.99811	6.31645	5.93049		-1.04142	0.154303	0.472644	0.0866822		-0.148167	-0.453848	-0.083235
ENSMUSG00000051855	Mest	14.3331	18.7029	15.8736	15.6165	17.2547		4.36982	-2.82926	-3.08643	-1.44825		-0.647454	-0.706306	-0.331421
ENSMUSG00000042388	Dlgap3	14.0745	11.7371	11.641	12.2235	11.3626		-2.33749	-0.0960193	0.486392	-0.374412		0.041078	-0.208083	0.160177
ENSMUSG00000028927	Padi2	9.09723	11.0996	10.2856	9.99676	11.3519		2.00236	-0.814001	-1.10284	0.252318		-0.406521	-0.550768	0.12601
ENSMUSG00000042608	Stk40	13.9207	16.7637	19.1207	17.2261	21.4899		2.84305	2.35697	0.462388	4.72614		0.829027	0.162638	1.66235
ENSMUSG00000029338	Antxr2	2.05593	3.12679	2.65225	2.44839	3.26531		1.07086	-0.474542	-0.678405	0.138522		-0.443141	-0.633515	0.129356
ENSMUSG00000049097	Ankrd34a	9.70363	7.32666	7.11165	7.20637	7.31371		-2.37696	-0.215015	-0.120296	-0.0129542		0.090458	0.0506092	0.00544989
ENSMUSG00000029223	Uchl1	79.0279	66.1942	66.5286	70.6197	66.6333		-12.8337	0.334443	4.42558	0.439093		-0.0260598	-0.344841	-0.0342141
ENSMUSG00000021895	Arhgef3	1.88093	2.72943	3.15773	3.02157	2.97926		0.848509	0.428297	0.292132	0.24983		0.504764	0.344288	0.294434
ENSMUSG00000025582	Nptx1	20.519	17.2662	18.3327	17.7574	20.1287		-3.25279	1.06647	0.491164	2.86253		-0.327864	-0.150998	-0.880023
ENSMUSG00000022241	Tars	8.64108	10.3382	11.9057	11.3566	14.2919		1.69714	1.56746	1.01833	3.95367		0.923584	0.600025	2.3296
ENSMUSG00000027971	Ndst4	0.415439	0.22527	0.262466	0.243382	0.224094		-0.190169	0.0371955	0.0181117	-0.00117633		-0.195592	-0.0952398	0.00618569
ENSMUSG00000002083	Bbc3	2.4386	4.05175	4.49618	4.03432	4.27919		1.61315	0.444429	-0.01743	0.227439		0.275504	-0.0108049	0.14099
ENSMUSG00000026688	Mgst3	13.0308	9.24426	9.87214	9.73902	9.89187		-3.7865	0.627881	0.494768	0.647617		-0.165821	-0.130667	-0.171033
ENSMUSG00000034059	Ypel4	20.1298	24.6586	27.6095	26.0137	23.2463		4.52878	2.95091	1.35513	-1.41233		0.651591	0.299225	-0.311856
ENSMUSG00000094910	D430019H16Rik	2.51965	3.58323	3.73009	3.3634	3.50895		1.06358	0.146856	-0.219834	-0.0742844		0.138077	-0.206692	-0.0698435
ENSMUSG00000034525	Ice1	16.6623	19.2109	18.8142	17.9397	18.1472		2.54866	-0.396758	-1.27129	-1.06379		-0.155673	-0.498806	-0.417392
ENSMUSG00000006342	Susd2	3.80899	2.54103	2.21614	2.32161	1.91046		-1.26796	-0.324889	-0.219417	-0.630566		0.25623	0.173047	0.497308
ENSMUSG00000067242	Lgi1	0.644143	0.383714	0.376664	0.423779	0.338204		-0.260428	-0.00705083	0.0400649	-0.04551		0.027074	-0.153842	0.17475
ENSMUSG00000102252	Snrpn	42.555	36.4675	35.0824	36.8244	40.6868		-6.0875	-1.38511	0.356961	4.21938		0.227533	-0.0586383	-0.693121
ENSMUSG00000022619	Mapk8ip2	34.9932	30.6209	33.6663	32.5663	32.8027		-4.37225	3.04537	1.9453	2.18176		-0.696522	-0.444921	-0.499001
ENSMUSG00000033061	Resp18	12.0254	8.39256	8.65879	9.69473	8.44802		-3.63287	0.266236	1.30218	0.0554653		-0.0732852	-0.358443	-0.0152676
ENSMUSG00000005124	Wisp1	12.6064	10.3438	11.492	11.513	8.71138		-2.26256	1.14824	1.16924	-1.63242		-0.507498	-0.516778	0.721491
ENSMUSG00000004885	Crabp2	0.796224	1.88859	1.9237	1.43296	1.99415		1.09236	0.0351082	-0.455628	0.105562		0.0321396	-0.417102	0.0966365
ENSMUSG00000021266	Wars	22.6363	26.5534	26.1388	25.8786	29.3055		3.91703	-0.414519	-0.674746	2.75213		-0.105825	-0.17226	0.702607
ENSMUSG00000041556	Fbxo2	28.1983	21.9102	23.3499	23.5342	23.75		-6.28811	1.43971	1.62399	1.83987		-0.228958	-0.258263	-0.292595
ENSMUSG00000073147	5031425E22Rik	22.4195	19.3514	19.559	20.0229	15.7663		-3.06807	0.207573	0.671415	-3.58512		-0.0676559	-0.21884	1.16853
ENSMUSG00000025318	Jph3	8.02827	6.44603	7.0663	7.07795	7.14995		-1.58223	0.620271	0.631916	0.703919		-0.392023	-0.399382	-0.44489
ENSMUSG00000033585	Ndn	39.568	34.6898	37.1215	36.9529	39.7253		-4.87812	2.43163	2.26305	5.0355		-0.498477	-0.463918	-1.03226
ENSMUSG00000021282	Eif5	26.1184	29.6452	31.7402	31.5196	31.4901		3.52685	2.09497	1.87438	1.84484		0.594005	0.531461	0.523085
ENSMUSG00000022636	Alcam	3.06552	2.33544	2.52231	2.50802	2.41234		-0.730072	0.18687	0.172577	0.0768946		-0.255961	-0.236384	-0.105325
ENSMUSG00000083563	Gm13340	1.83276	3.37052	2.63313	2.21488	1.52586		1.53776	-0.737385	-1.15564	-1.84466		-0.47952	-0.751508	-1.19958
ENSMUSG00000027560	Dok5	4.94673	7.05786	7.7379	7.56652	8.1462		2.11114	0.680036	0.508656	1.08834		0.322118	0.240939	0.515521
ENSMUSG00000044716	Dok7	1.41197	2.15037	2.67605	2.34046	2.65645		0.738395	0.52568	0.19009	0.506084		0.711922	0.257437	0.685384
ENSMUSG00000020393	Kremen1	5.60708	7.17672	6.58712	6.19398	7.47737		1.56964	-0.5896	-0.982738	0.30065		-0.375628	-0.626093	0.191542
ENSMUSG00000029561	Oasl2	1.82884	2.80689	2.16948	2.15377	2.05872		0.978054	-0.637416	-0.653126	-0.748173		-0.651718	-0.667781	-0.764961
ENSMUSG00000067038	Rps12-ps3	34.434	45.2998	32.9618	38.7928	44.6269		10.8658	-12.338	-6.50698	-0.672895		-1.13549	-0.598851	-0.0619279
ENSMUSG00000020893	Per1	21.7487	26.95	30.2915	26.9676	25.1906		5.20125	3.34149	0.0176209	-1.75934		0.64244	0.00338782	-0.338254
ENSMUSG00000036357	Gpr101	0.217511	0.048338	0.0540623	0.0654099	0.0320432		-0.169173	0.00572429	0.0170719	-0.0162948		-0.0338369	-0.100914	0.0963204
ENSMUSG00000018474	Chd3	30.7205	27.349	28.2948	27.8034	27.7959		-3.3715	0.945831	0.454359	0.446925		-0.280537	-0.134765	-0.13256
ENSMUSG00000115424	D130079A08Rik	0.219149	0.0669842	0.0905708	0.0531768	0.0229973		-0.152165	0.0235866	-0.0138074	-0.0439868		-0.155007	0.0907398	0.289074
ENSMUSG00000036062	Phf24	9.35468	7.91868	8.40733	8.00479	8.36195		-1.436	0.488649	0.0861085	0.443274		-0.340284	-0.0599639	-0.308686
ENSMUSG00000057455	Rit2	26.7806	23.2615	22.8818	23.9877	22.5082		-3.51911	-0.379697	0.726223	-0.753213		0.107896	-0.206365	0.214035
ENSMUSG00000029672	Fam3c	73.4428	62.4438	62.701	68.8866	61.7391		-10.999	0.25722	6.44279	-0.704736		-0.0233858	-0.585763	0.0640729
ENSMUSG00000039530	Tusc3	33.9178	29.053	30.316	33.1443	30.0747		-4.8648	1.26291	4.09121	1.02169		-0.259602	-0.840983	-0.210017
ENSMUSG00000028480	Glipr2	0.42215	1.0932	1.15185	0.886166	0.81213		0.671048	0.0586503	-0.207032	-0.281068		0.087401	-0.308521	-0.41885
ENSMUSG00000049796	Crh	0.432039	1.36054	1.59379	1.39531	1.07278		0.928499	0.233251	0.0347732	-0.287761		0.251212	0.037451	-0.30992
ENSMUSG00000005413	Hmox1	1.3938	9.45269	5.19854	4.48121	5.79405		8.05889	-4.25415	-4.97148	-3.65863		-0.527883	-0.616894	-0.453987
ENSMUSG00000029171	Pgm1	2.84054	4.13774	4.01896	4.1099	3.56429		1.29719	-0.118776	-0.0278324	-0.573444		-0.091564	-0.0214558	-0.442065
ENSMUSG00000044117	2900011O08Rik	28.8819	24.592	23.6662	26.3448	24.2089		-4.28996	-0.925753	1.75286	-0.383103		0.215795	-0.408595	0.0893023
ENSMUSG00000022816	Fstl1	6.224	4.61133	5.18807	4.83141	3.77768		-1.61267	0.576741	0.220083	-0.833649		-0.357631	-0.136471	0.516936
ENSMUSG00000002985	Apoe	266.261	228.87	270.416	258.774	254.247		-37.3913	41.5464	29.9045	25.3769		-1.11113	-0.799772	-0.678685
ENSMUSG00000031708	Tecr	122.883	107.873	107.663	113.153	92.5805		-15.0099	-0.209626	5.28078	-15.2921		0.0139658	-0.35182	1.0188
ENSMUSG00000028546	Elavl4	5.30044	4.1848	4.28556	4.42419	3.56644		-1.11564	0.100759	0.239395	-0.618357		-0.0903146	-0.21458	0.554261
ENSMUSG00000040811	Eml2	14.8284	12.0913	12.7898	12.8917	11.3334		-2.73702	0.698492	0.800323	-0.757985		-0.255201	-0.292406	0.276938
ENSMUSG00000046223	Plaur	0.048042	0.381837	0.222921	0.165924	0.175587		0.333795	-0.158916	-0.215912	-0.20625		-0.476089	-0.646842	-0.617895
ENSMUSG00000000305	Cdh4	5.62465	4.52502	4.94696	4.95017	5.18182		-1.09962	0.421933	0.425144	0.656797		-0.383707	-0.386627	-0.597292
ENSMUSG00000019987	Arg1	0.355539	1.1581	0.440403	0.542384	0.565911		0.802565	-0.717702	-0.615721	-0.592194		-0.89426	-0.767191	-0.737876
ENSMUSG00000032412	Atp1b3	33.9932	29.1688	32.7894	29.2548	27.4264		-4.82437	3.62056	0.0859486	-1.74242		-0.750473	-0.0178155	0.36117
ENSMUSG00000026896	Ifih1	0.465589	0.776557	0.615657	0.602753	0.567227		0.310968	-0.1609	-0.173804	-0.209331		-0.517417	-0.558914	-0.673158
ENSMUSG00000059854	Hydin	0.107605	0.0406142	0.0495553	0.0663215	0.0364004		-0.0669906	0.00894114	0.0257073	-0.00421385		-0.133469	-0.383745	0.0629022
ENSMUSG00000004317	Clcn5	2.15742	2.72201	2.7157	2.52585	2.08843		0.56459	-0.00631136	-0.196154	-0.633573		-0.0111786	-0.347427	-1.12218
ENSMUSG00000018411	Mapt	24.9786	21.6498	22.616	23.0604	24.6105		-3.32878	0.966195	1.41055	2.96067		-0.290255	-0.423745	-0.889416
ENSMUSG00000039278	Pcsk1n	80.5558	71.1242	72.3109	76.2928	71.2308		-9.43168	1.18679	5.16864	0.106695		-0.125831	-0.548008	-0.0113124
ENSMUSG00000024897	Apba1	19.3794	16.6523	16.1803	16.5476	18.8954		-2.72715	-0.471968	-0.10471	2.24313		0.173063	0.0383954	-0.822515
ENSMUSG00000096847	Tmem151b	4.49433	3.43453	3.29407	3.583	3.11866		-1.0598	-0.140455	0.148469	-0.315871		0.13253	-0.140092	0.298049
ENSMUSG00000045318	Adra2c	2.82042	1.91822	1.78231	2.31553	2.11058		-0.902204	-0.135904	0.397318	0.192361		0.150636	-0.440386	-0.213213
ENSMUSG00000041986	Elmod1	21.6091	18.5525	18.3105	18.2128	17.3919		-3.05662	-0.24206	-0.339715	-1.16061		0.0791922	0.111141	0.379703
ENSMUSG00000041782	Lad1	0.67591	3.62873	3.17828	2.56078	3.41143		2.95282	-0.450446	-1.06796	-0.217302		-0.152548	-0.361673	-0.0735915
ENSMUSG00000052981	Ube2ql1	12.4775	9.96819	10.2235	10.7031	10.3357		-2.50931	0.25531	0.734921	0.367495		-0.101745	-0.292877	-0.146452
ENSMUSG00000017677	Wsb1	34.0274	38.7976	36.3635	35.1272	24.1215		4.77021	-2.43416	-3.67039	-14.6761		-0.510284	-0.769439	-3.07662
ENSMUSG00000023186	Vwa5a	2.37504	3.57075	2.77193	2.7906	3.03806		1.19571	-0.798816	-0.780151	-0.532687		-0.668067	-0.652457	-0.445498
ENSMUSG00000029484	Anxa3	0.781091	1.42111	1.32602	1.18818	1.11207		0.640023	-0.0950947	-0.23293	-0.309041		-0.14858	-0.36394	-0.482859
ENSMUSG00000022208	Jph4	8.2608	6.94309	7.17293	6.81108	6.09654		-1.31771	0.229839	-0.132008	-0.84655		-0.174422	0.10018	0.642439
ENSMUSG00000032303	Chrna3	1.55763	2.24473	2.31746	2.06409	1.87051		0.687096	0.0727373	-0.180635	-0.374216		0.105862	-0.262896	-0.544634
ENSMUSG00000041220	Elovl6	11.3335	9.62497	9.5794	9.90421	10.3457		-1.70851	-0.0455699	0.279242	0.720759		0.0266722	-0.163441	-0.421863
ENSMUSG00000020914	Top2a	0.0180266	0.125667	0.0554312	0.0320567	0.0396736		0.10764	-0.0702359	-0.0936104	-0.0859935		-0.652505	-0.869658	-0.798896
ENSMUSG00000027852	Nras	4.9897	6.18371	5.91538	6.15911	6.59391		1.19401	-0.268331	-0.024603	0.410202		-0.224731	-0.0206054	0.34355
ENSMUSG00000100303	2600014E21Rik	0.219752	0.0762794	0.0762332	0.102257	0.0517956		-0.143473	-4.61571e-05	0.0259778	-0.0244837		0.000321714	-0.181064	0.170651
ENSMUSG00000029843	Slc13a4	1.2044	0.715741	1.46651	0.991462	0.869863		-0.48866	0.750769	0.275721	0.154122		-1.53638	-0.56424	-0.315397
ENSMUSG00000027009	Itga4	6.86692	8.44795	8.04301	7.69089	7.42517		1.58102	-0.404933	-0.757053	-1.02278		-0.256121	-0.478838	-0.646908
ENSMUSG00000034780	B3galt1	4.24091	5.26252	5.30125	5.24294	5.56787		1.0216	0.0387281	-0.0195763	0.305352		0.0379091	-0.0191623	0.298894
ENSMUSG00000022462	Slc38a2	13.452	15.2986	17.8616	18.7143	23.9127		1.84658	2.563	3.41576	8.61414		1.38797	1.84978	4.66493
ENSMUSG00000049556	Lingo1	9.44325	7.85534	8.03665	8.29568	8.03605		-1.58791	0.181306	0.440343	0.180708		-0.114179	-0.277309	-0.113802
ENSMUSG00000032294	Pkm	629.116	566.959	534.645	545.435	502.379		-62.1565	-32.314	-21.5243	-64.5802		0.519881	0.346292	1.03899
ENSMUSG00000048978	Nrsn1	34.849	30.34	31.4307	31.4986	29.93		-4.50906	1.09073	1.1586	-0.409931		-0.241897	-0.256948	0.0909126
ENSMUSG00000070327	Rnf213	1.83476	2.30114	1.80412	1.71834	2.11633		0.466377	-0.497027	-0.582801	-0.184813		-1.06572	-1.24963	-0.396275
ENSMUSG00000020580	Rock2	8.50569	9.96233	10.6639	9.79332	10.6054		1.45664	0.701612	-0.169011	0.64312		0.481664	-0.116028	0.441508
ENSMUSG00000111755	Gm47160	67.1759	58.2492	59.6602	62.3927	33.7676		-8.92676	1.41108	4.14352	-24.4816		-0.158073	-0.464169	2.74249
